# Supplementary material for: Targeted dual-receptor phage cocktail against Cronobacter sakazakii: insights into phage-host interactions and resistance mechanisms
Source: Front Microbiol. 2024 Dec 6;15:1468686. doi: 10.3389/fmicb.2024.1468686 (PMC11659082; doi:10.3389/fmicb.2024.1468686)
Supplement: Supplementary file 1 [file Table_1.XLSX]

## Sheet: CR8_table_F
Locus_tag	Start	End	Strand	Length (aa)	Function	Domain (pfam)	Domain description
CR8_001	1	1488	+	496	putative terminase large subunit	Terminase_6N; Terminase_6C	Terminase large subunit, T4likevirus-type, N-terminal; Terminase RNaseH-like domain
CR8_002	1507	3030	+	508	hypothetical protein	#N/A	#N/A
CR8_003	3100	3675	+	192	hypothetical protein	Peptidase_S78_2	Putative phage serine protease XkdF
CR8_004	3672	4781	+	370	hypothetical protein	#N/A	#N/A
CR8_005	4799	5248	+	150	possible head stabilization/decoration protein	#N/A	#N/A
CR8_006	5268	6266	+	333	putative major capsid protein	Phage_cap_E	Phage major capsid protein E
CR8_007	6388	7002	+	205	hypothetical protein	#N/A	#N/A
CR8_008	7063	10344	+	1094	putative collagen triple helix repeat-containing protein	Collagen; Collagen	Collagen triple helix repeat (20 copies); Collagen triple helix repeat (20 copies)
CR8_009	10386	11036	+	217	hypothetical protein	#N/A	#N/A
CR8_010	11038	11349	+	104	hypothetical protein	#N/A	#N/A
CR8_011	11393	12763	+	457	hypothetical protein	Collagen; Collagen; Collagen; Collagen	Collagen triple helix repeat (20 copies); Collagen triple helix repeat (20 copies); Collagen triple helix repeat (20 copies); Collagen triple helix repeat (20 copies)
CR8_012	12893	13420	+	176	hypothetical protein	#N/A	#N/A
CR8_013	13483	13944	+	154	hypothetical protein	#N/A	#N/A
CR8_014	13955	14395	+	147	hypothetical protein	#N/A	#N/A
CR8_015	14395	15102	+	236	hypothetical protein	#N/A	#N/A
CR8_016	15163	16584	+	474	putative structural protein 1	#N/A	#N/A
CR8_017	16588	17070	+	161	putative structural protein 2	KPP10_Orf10	Bacteriophage KPP10, Structural protein ORF10
CR8_018	17142	17618	+	159	hypothetical protein	Phage_TAC_15	Phage tail assembly chaperone protein, TAC
CR8_019	17705	17887	+	61	hypothetical protein	#N/A	#N/A
CR8_020	17953	20394	+	814	possible tape measure protein	TMP_3	Tape measure protein
CR8_021	20464	21327	+	288	hypothetical protein	Dit_like	Dit-like phage tail protein
CR8_022	21330	21704	+	125	hypothetical protein	DUF6983	Domain of unknown function (DUF6983)
CR8_023	21704	22696	+	331	hypothetical protein	#N/A	#N/A
CR8_024	22706	23449	+	248	hypothetical protein	Gp138_N; Apex	Phage protein Gp138 N-terminal domain; GpV Apex motif
CR8_025	23458	23991	+	178	hypothetical protein	#N/A	#N/A
CR8_026	24081	25565	+	495	hypothetical protein	#N/A	#N/A
CR8_027	25575	26219	+	215	hypothetical protein	DUF2612	Protein of unknown function (DUF2612)
CR8_028	26230	27885	+	552	putative tail fiber protein 1	Collar; Big_2; Big_2	Phage Tail Collar Domain; Bacterial Ig-like domain (group 2); Bacterial Ig-like domain (group 2)
CR8_029	27891	28406	+	172	putative tail fiber assembly protein	Caudo_TAP	Caudovirales tail fibre assembly protein, lambda gpK
CR8_030	28448	28786	+	113	hypothetical protein	#N/A	#N/A
CR8_031	28783	29241	+	153	hypothetical protein	#N/A	#N/A
CR8_032	29265	29528	+	88	hypothetical protein	#N/A	#N/A
CR8_033	29541	32759	+	1073	possible tail fiber protein 2	#N/A	#N/A
CR8_034	32797	34065	+	423	hypothetical protein	#N/A	#N/A
CR8_035	34113	35345	-	411	hypothetical protein	#N/A	#N/A
CR8_036	35431	35616	-	62	hypothetical protein	#N/A	#N/A
CR8_037	35629	36036	-	136	hypothetical protein	#N/A	#N/A
CR8_038	36059	36721	-	221	hypothetical protein	#N/A	#N/A
CR8_039	36721	37092	-	124	hypothetical protein	#N/A	#N/A
CR8_040	37089	37385	-	99	hypothetical protein	#N/A	#N/A
CR8_041	37528	37947	-	140	hypothetical protein	#N/A	#N/A
CR8_042	38011	38703	-	231	hypothetical protein	#N/A	#N/A
CR8_043	38700	38915	-	72	hypothetical protein	#N/A	#N/A
CR8_044	38917	39246	-	110	hypothetical protein	DUF4326	Domain of unknown function (DUF4326)
CR8_045	39246	39536	-	97	hypothetical protein	#N/A	#N/A
CR8_046	39538	39771	-	78	hypothetical protein	#N/A	#N/A
CR8_047	39771	40172	-	134	hypothetical protein	#N/A	#N/A
CR8_048	40162	40509	-	116	hypothetical protein	#N/A	#N/A
CR8_049	40519	40704	-	62	hypothetical protein	#N/A	#N/A
CR8_050	40713	40934	-	74	hypothetical protein	#N/A	#N/A
CR8_051	40928	41602	-	225	hypothetical protein	#N/A	#N/A
CR8_052	41852	42088	-	79	hypothetical protein	#N/A	#N/A
CR8_053	42090	42308	-	73	hypothetical protein	#N/A	#N/A
CR8_054	42308	42676	-	123	hypothetical protein	#N/A	#N/A
CR8_055	42779	43177	-	133	hypothetical protein	#N/A	#N/A
CR8_056	43239	45248	-	670	hypothetical protein	#N/A	#N/A
CR8_057	45281	45562	-	94	hypothetical protein	#N/A	#N/A
CR8_058	45552	45743	-	64	hypothetical protein	#N/A	#N/A
CR8_059	45887	46105	-	73	hypothetical protein	#N/A	#N/A
CR8_060	46201	46827	-	209	hypothetical protein	Laminin_G_3	Concanavalin A-like lectin/glucanases superfamily
CR8_061	46902	49538	-	879	putative DNA polymerase 1	DNA_pol_A	DNA polymerase family A
CR8_062	49601	49780	-	60	hypothetical protein	#N/A	#N/A
CR8_063	49865	50332	-	156	hypothetical protein	#N/A	#N/A
CR8_064	50332	51285	-	318	hypothetical protein	#N/A	#N/A
CR8_065	51285	51476	-	64	hypothetical protein	Lar_restr_allev	Restriction alleviation protein Lar
CR8_066	51469	51843	-	125	hypothetical protein	#N/A	#N/A
CR8_067	51866	52519	-	218	hypothetical protein	Laminin_G_3	Concanavalin A-like lectin/glucanases superfamily
CR8_068	52530	53201	-	224	possible DNA methylase 1	#N/A	#N/A
CR8_069	53194	53448	-	85	hypothetical protein	#N/A	#N/A
CR8_070	53445	53624	-	60	hypothetical protein	#N/A	#N/A
CR8_071	53621	53800	-	60	hypothetical protein	#N/A	#N/A
CR8_072	53797	54138	-	114	hypothetical protein	#N/A	#N/A
CR8_073	54135	54407	-	91	hypothetical protein	#N/A	#N/A
CR8_074	54404	54613	-	70	hypothetical protein	#N/A	#N/A
CR8_075	54606	54794	-	63	hypothetical protein	#N/A	#N/A
CR8_076	54928	55224	-	99	hypothetical protein	#N/A	#N/A
CR8_077	55315	55833	-	173	hypothetical protein	#N/A	#N/A
CR8_078	55871	57952	-	694	possible DNA primase/helicase	#N/A	#N/A
CR8_079	57949	58116	-	56	hypothetical protein	#N/A	#N/A
CR8_080	58116	58391	-	92	hypothetical protein	#N/A	#N/A
CR8_081	58427	58618	-	64	hypothetical protein	#N/A	#N/A
CR8_082	58615	58830	-	72	hypothetical protein	#N/A	#N/A
CR8_083	58827	59126	-	100	hypothetical protein	#N/A	#N/A
CR8_084	59104	59268	-	55	hypothetical protein	#N/A	#N/A
CR8_085	59261	59674	-	138	hypothetical protein	#N/A	#N/A
CR8_086	59667	59885	-	73	hypothetical protein	#N/A	#N/A
CR8_087	59882	61243	-	454	putative helicase	PIF1	PIF1-like helicase
CR8_088	61243	61428	-	62	hypothetical protein	#N/A	#N/A
CR8_089	61438	61626	-	63	hypothetical protein	#N/A	#N/A
CR8_090	61623	62156	-	178	putative cell wall hydrolase SleB	Hydrolase_2	Cell Wall Hydrolase
CR8_091	62206	62601	-	132	hypothetical protein	#N/A	#N/A
CR8_092	62579	63121	-	181	putative phosphatase	#N/A	#N/A
CR8_093	63111	63323	-	71	hypothetical protein	#N/A	#N/A
CR8_094	63332	63592	-	87	hypothetical protein	#N/A	#N/A
CR8_095	63582	63959	-	126	hypothetical protein	#N/A	#N/A
CR8_096	63943	64404	-	154	hypothetical protein	#N/A	#N/A
CR8_097	64448	64636	-	63	hypothetical protein	#N/A	#N/A
CR8_098	64636	64959	-	108	hypothetical protein	#N/A	#N/A
CR8_099	64946	65164	-	73	hypothetical protein	#N/A	#N/A
CR8_100	65285	65629	-	115	hypothetical protein	#N/A	#N/A
CR8_101	65626	66357	-	244	hypothetical protein	#N/A	#N/A
CR8_102	66354	66557	-	68	hypothetical protein	#N/A	#N/A
CR8_103	66544	66780	-	79	hypothetical protein	#N/A	#N/A
CR8_104	66777	67976	-	400	hypothetical protein	#N/A	#N/A
CR8_105	68034	68297	-	88	hypothetical protein	#N/A	#N/A
CR8_106	68297	68572	-	92	hypothetical protein	#N/A	#N/A
CR8_107	68565	68831	-	89	hypothetical protein	#N/A	#N/A
CR8_108	68828	69061	-	78	hypothetical protein	#N/A	#N/A
CR8_109	69058	69351	-	98	hypothetical protein	#N/A	#N/A
CR8_110	69344	69871	-	176	hypothetical protein	#N/A	#N/A
CR8_111	69996	70550	+	185	putative metal dependent phosphohydrolase	#N/A	#N/A
CR8_112	70547	70717	+	57	hypothetical protein	#N/A	#N/A
CR8_113	70707	70910	+	68	hypothetical protein	#N/A	#N/A
CR8_114	70907	71437	+	177	hypothetical protein	#N/A	#N/A
CR8_115	71440	72054	+	205	hypothetical protein	DUF1190	Protein of unknown function (DUF1190)
CR8_116	72120	73358	+	413	possible ATPase	#N/A	#N/A
CR8_117	73426	74982	+	519	hypothetical protein	DUF2201_N; DUF2201	Putative metallopeptidase domain; VWA-like domain (DUF2201)
CR8_118	74991	75368	+	126	hypothetical protein	#N/A	#N/A
CR8_119	75609	75851	+	81	hypothetical protein	#N/A	#N/A
CR8_120	76161	76511	+	117	hypothetical protein	#N/A	#N/A
CR8_121	76641	76883	+	81	hypothetical protein	#N/A	#N/A
CR8_122	76915	77112	+	66	hypothetical protein	#N/A	#N/A
CR8_123	77102	77641	+	180	hypothetical protein	#N/A	#N/A
CR8_124	77634	77843	+	70	hypothetical protein	#N/A	#N/A
CR8_125	77921	78151	+	77	hypothetical protein	#N/A	#N/A
CR8_126	78151	78513	+	121	hypothetical protein	#N/A	#N/A
CR8_127	78510	78851	+	114	hypothetical protein	#N/A	#N/A
CR8_128	78848	79072	+	75	hypothetical protein	#N/A	#N/A
CR8_129	79074	79346	+	91	hypothetical protein	#N/A	#N/A
CR8_130	79343	79615	+	91	hypothetical protein	#N/A	#N/A
CR8_131	79674	80513	+	280	hypothetical protein	#N/A	#N/A
CR8_132	81472	81804	+	111	hypothetical protein	#N/A	#N/A
CR8_133	81894	82337	+	148	hypothetical protein	#N/A	#N/A
CR8_134	82430	82651	+	74	hypothetical protein	#N/A	#N/A
CR8_135	82699	83043	+	115	hypothetical protein	#N/A	#N/A
CR8_136	83144	83413	+	90	hypothetical protein	#N/A	#N/A
CR8_137	83499	83738	+	80	hypothetical protein	#N/A	#N/A
CR8_138	83818	84048	+	77	hypothetical protein	#N/A	#N/A
CR8_139	84125	84505	+	127	hypothetical protein	#N/A	#N/A
CR8_140	84573	84782	+	70	hypothetical protein	#N/A	#N/A
CR8_141	84868	85254	+	129	hypothetical protein	#N/A	#N/A
CR8_142	85354	85575	+	74	hypothetical protein	#N/A	#N/A
CR8_143	85801	86028	+	76	hypothetical protein	#N/A	#N/A
CR8_144	86132	86566	+	145	hypothetical protein	#N/A	#N/A
CR8_145	86862	87119	+	86	hypothetical protein	#N/A	#N/A
CR8_146	87193	87399	+	69	hypothetical protein	#N/A	#N/A
CR8_147	87396	87575	+	60	hypothetical protein	#N/A	#N/A
CR8_148	87639	87944	+	102	hypothetical protein	#N/A	#N/A
CR8_149	88382	88588	+	69	hypothetical protein	#N/A	#N/A
CR8_150	88657	88911	+	85	hypothetical protein	#N/A	#N/A
CR8_151	88996	89364	+	123	hypothetical protein	#N/A	#N/A
CR8_152	89531	89923	+	131	hypothetical protein	#N/A	#N/A
CR8_153	89923	90384	+	154	hypothetical protein	#N/A	#N/A
CR8_154	90463	90720	+	86	hypothetical protein	#N/A	#N/A
CR8_155	90763	90981	+	73	hypothetical protein	#N/A	#N/A
CR8_156	90983	91207	+	75	hypothetical protein	#N/A	#N/A
CR8_157	91218	91412	+	65	hypothetical protein	#N/A	#N/A
CR8_158	91409	91717	+	103	hypothetical protein	#N/A	#N/A
CR8_159	92219	92419	+	67	hypothetical protein	#N/A	#N/A
CR8_160	92493	92804	+	104	hypothetical protein	#N/A	#N/A
CR8_161	92870	93115	+	82	hypothetical protein	#N/A	#N/A
CR8_162	94641	94853	-	71	hypothetical protein	#N/A	#N/A
CR8_163	94850	95209	-	120	hypothetical protein	#N/A	#N/A
CR8_164	95243	95536	-	98	hypothetical protein	#N/A	#N/A
CR8_165	95690	95884	-	65	hypothetical protein	#N/A	#N/A
CR8_166	95874	96098	-	75	hypothetical protein	#N/A	#N/A
CR8_167	96324	96500	-	59	hypothetical protein	#N/A	#N/A
CR8_168	96631	96843	-	71	hypothetical protein	#N/A	#N/A
CR8_169	96845	97315	-	157	hypothetical protein	#N/A	#N/A
CR8_170	97315	97515	-	67	hypothetical protein	#N/A	#N/A
CR8_171	97515	97700	-	62	hypothetical protein	#N/A	#N/A
CR8_172	97702	97977	-	92	hypothetical protein	#N/A	#N/A
CR8_173	97974	98333	-	120	hypothetical protein	#N/A	#N/A
CR8_174	98457	98684	-	76	hypothetical protein	#N/A	#N/A
CR8_175	98681	98881	-	67	hypothetical protein	#N/A	#N/A
CR8_176	98901	99413	-	171	hypothetical protein	#N/A	#N/A
CR8_177	99394	99627	-	78	hypothetical protein	#N/A	#N/A
CR8_178	99545	99877	-	111	hypothetical protein	#N/A	#N/A
CR8_179	99874	100098	-	75	hypothetical protein	#N/A	#N/A
CR8_180	100287	100793	-	169	hypothetical protein	#N/A	#N/A
CR8_181	100777	100998	-	74	hypothetical protein	#N/A	#N/A
CR8_182	100995	101333	-	113	hypothetical protein	#N/A	#N/A
CR8_183	101469	101675	-	69	hypothetical protein	#N/A	#N/A
CR8_184	101746	102042	-	99	hypothetical protein	#N/A	#N/A
CR8_185	102044	102307	-	88	hypothetical protein	#N/A	#N/A
CR8_186	102319	102609	-	97	hypothetical protein	#N/A	#N/A
CR8_187	102609	102782	-	58	hypothetical protein	#N/A	#N/A
CR8_188	102837	103295	-	153	hypothetical protein	#N/A	#N/A
CR8_189	103288	103686	-	133	hypothetical protein	#N/A	#N/A
CR8_190	103664	104137	-	158	hypothetical protein	#N/A	#N/A
CR8_191	104137	104658	-	174	hypothetical protein	#N/A	#N/A
CR8_192	104627	105133	-	169	hypothetical protein	#N/A	#N/A
CR8_193	105181	105624	-	148	hypothetical protein	#N/A	#N/A
CR8_194	105830	106423	-	198	hypothetical protein	#N/A	#N/A
CR8_195	106425	106685	-	87	hypothetical protein	#N/A	#N/A
CR8_196	106695	107195	-	167	hypothetical protein	#N/A	#N/A
CR8_197	107192	107797	-	202	hypothetical protein	#N/A	#N/A
CR8_198	107846	108967	-	374	possible nucleotidyltransferase	RlaP	RNA repair pathway DNA polymerase beta family
CR8_199	109055	109456	-	134	hypothetical protein	#N/A	#N/A
CR8_200	109456	109857	-	134	hypothetical protein	#N/A	#N/A
CR8_201	109854	110153	-	100	hypothetical protein	#N/A	#N/A
CR8_202	110155	110598	-	148	hypothetical protein	#N/A	#N/A
CR8_203	110607	110930	-	108	hypothetical protein	#N/A	#N/A
CR8_204	110893	112209	-	439	putative tRNA nucleotidyltransferase	PolyA_pol; HD	Poly A polymerase head domain; HD domain
CR8_205	112206	112427	-	74	hypothetical protein	#N/A	#N/A
CR8_206	112424	112756	-	111	hypothetical protein	#N/A	#N/A
CR8_207	112841	113353	-	171	possible DNA methyltransferase	#N/A	#N/A
CR8_208	113353	114276	-	308	putative ClpP ATP-dependent protease subunit	CLP_protease	Clp protease
CR8_209	114276	114752	-	159	hypothetical protein	#N/A	#N/A
CR8_210	114763	115077	-	105	hypothetical protein	#N/A	#N/A
CR8_211	115061	115654	-	198	hypothetical protein	#N/A	#N/A
CR8_212	115654	116400	-	249	PhoH family protein	PhoH	PhoH-like protein
CR8_213	116445	117038	-	198	hypothetical protein	Glyco_hydro_108; PG_binding_3	Glycosyl hydrolase 108; Predicted Peptidoglycan domain
CR8_214	117048	117461	-	138	hypothetical protein	#N/A	#N/A
CR8_215	117472	117759	-	96	glutaredoxin-related protein	Glutaredoxin	Glutaredoxin
CR8_216	117759	117983	-	75	hypothetical protein	#N/A	#N/A
CR8_217	117983	118204	-	74	hypothetical protein	#N/A	#N/A
CR8_218	118214	119311	-	366	putative ribonucleotide-diphosphate reductase subunit beta	Ribonuc_red_sm	Ribonucleotide reductase, small chain
CR8_219	119409	119579	-	57	hypothetical protein	#N/A	#N/A
CR8_220	119588	121843	-	752	putative ribonucleotide-diphosphate reductase subunit alpha	Ribonuc_red_lgC; Ribonuc_red_lgN; ATP-cone	Ribonucleotide reductase, barrel domain; Ribonucleotide reductase, all-alpha domain; ATP cone domain
CR8_221	121862	122092	-	77	hypothetical protein	#N/A	#N/A
CR8_222	122095	122589	-	165	hypothetical protein	#N/A	#N/A
CR8_223	122671	123684	-	338	putative thymidylate synthase	Thy1	Thymidylate synthase complementing protein
CR8_224	123699	123881	-	61	hypothetical protein	#N/A	#N/A
CR8_225	123881	124492	-	204	hypothetical protein	NT5C	5' nucleotidase, deoxy (Pyrimidine), cytosolic type C protein (NT5C)
CR8_226	124479	125138	-	220	hypothetical protein	#N/A	#N/A
CR8_227	125138	125446	-	103	hypothetical protein	#N/A	#N/A
CR8_228	125497	126579	-	361	possible DNA polymerase 2	RNase_T	Exonuclease
CR8_229	126594	126827	-	78	hypothetical protein	#N/A	#N/A
CR8_230	126820	127284	-	155	putative packaging and recombination endonuclease VII	Endonuclease_7	Recombination endonuclease VII
CR8_231	127334	127876	-	181	hypothetical protein	#N/A	#N/A
CR8_232	127926	128549	-	208	hypothetical protein	#N/A	#N/A
CR8_233	128530	128865	-	112	hypothetical protein	#N/A	#N/A
CR8_234	128865	129977	-	371	putative exodeoxyribonuclease	#N/A	#N/A
CR8_235	129990	130490	-	167	putative HNH endonuclease	#N/A	#N/A
CR8_236	130474	131031	-	186	hypothetical protein	NADAR	NADAR domain
CR8_237	131028	131225	-	66	hypothetical protein	#N/A	#N/A
CR8_238	131222	131422	-	67	hypothetical protein	#N/A	#N/A
CR8_239	131419	131757	-	113	hypothetical protein	#N/A	#N/A
CR8_240	131757	132122	-	122	conserved hypothetical protein	#N/A	#N/A
CR8_241	132122	132346	-	75	hypothetical protein	#N/A	#N/A
CR8_242	132343	132516	-	58	hypothetical protein	#N/A	#N/A
CR8_243	132527	132736	-	70	hypothetical protein	#N/A	#N/A
CR8_244	132733	133239	-	169	hypothetical protein	#N/A	#N/A
CR8_245	133338	133619	-	94	hypothetical protein	#N/A	#N/A
CR8_246	133692	134009	-	106	hypothetical protein	#N/A	#N/A
CR8_247	134260	134622	-	121	putative MazG nucleotide pyrophosphohydrolase	MazG	MazG nucleotide pyrophosphohydrolase domain
CR8_248	134677	135117	-	147	hypothetical protein	#N/A	#N/A
CR8_249	135114	136481	-	456	putative DNA ligase	DNA_ligase_OB_2; DNA_ligase_A_M	DNA ligase OB-like domain; ATP dependent DNA ligase domain
CR8_250	136568	136873	-	102	hypothetical protein	#N/A	#N/A
CR8_251	136947	137165	-	73	hypothetical protein	#N/A	#N/A
CR8_252	137158	137490	-	111	hypothetical protein	#N/A	#N/A
CR8_253	137487	137786	-	100	hypothetical protein	#N/A	#N/A
CR8_254	137786	137986	-	67	hypothetical protein	#N/A	#N/A
CR8_255	137976	138194	-	73	hypothetical protein	#N/A	#N/A
CR8_256	138330	138611	-	94	hypothetical protein	#N/A	#N/A
CR8_257	138975	139346	+	124	hypothetical protein	#N/A	#N/A
CR8_258	139401	140291	+	297	putative ribose-phosphate pyrophosphokinase	Pribosyltran; Pribosyltran_N	Phosphoribosyl transferase domain; N-terminal domain of ribose phosphate pyrophosphokinase
CR8_259	140343	142133	+	597	putative nictotinate phosphoribosyltransferase	NAPRTase	Nicotinate phosphoribosyltransferase (NAPRTase) family
CR8_260	142169	142888	+	240	putative DNA methylase 2	N6_N4_Mtase	DNA methylase
CR8_261	142885	143076	+	64	hypothetical protein	#N/A	#N/A
CR8_262	143136	143387	+	84	hypothetical protein	#N/A	#N/A
CR8_263	143384	143620	+	79	hypothetical protein	#N/A	#N/A
CR8_264	143742	143933	+	64	hypothetical protein	#N/A	#N/A
CR8_265	144560	144934	+	125	hypothetical protein	#N/A	#N/A
CR8_266	145915	146577	+	221	hypothetical protein	#N/A	#N/A
CR8_267	147333	147998	+	222	hypothetical protein	#N/A	#N/A
CR8_268	148371	148742	+	124	hypothetical protein	#N/A	#N/A
CR8_269	148742	149056	+	105	hypothetical protein	#N/A	#N/A

## Sheet: S13_Table_F
Locus_tag	Start	End	Strand	Length (aa)	Function	Domain (pfam)	Domain description
S13_001	78	1064	+	329	hypothetical protein	#N/A	#N/A
S13_002	1252	1473	+	74	hypothetical protein	#N/A	#N/A
S13_003	1473	1679	+	69	hypothetical protein	#N/A	#N/A
S13_004	1676	1948	+	91	putative anti-sigma 70 protein	AsiA	Anti-Sigma Factor A
S13_005	1945	2163	+	73	hypothetical protein	#N/A	#N/A
S13_006	2200	2988	-	263	putative tail fiber protein	GP38; Gp38_N	Phage tail fibre adhesin Gp38; Phage tail fibre adhesin Gp38 N-terminal domain
S13_007	2988	5279	-	764	possible large distal tail fiber subunit 1	Phage_T4_gp36; Peptidase_S74	Phage T4 tail fibre; Chaperone of endosialidase
S13_008	5336	7891	-	852	possible large distal tail fiber subunit 2	Gp34_trimer; Peptidase_S74	Long-tail fiber proximal subunit, C-terminal, trimerization domain; Chaperone of endosialidase
S13_009	8039	9544	-	502	possible hinge long tail fiber protein proximal connector	#N/A	#N/A
S13_010	9548	13240	-	1231	possible proximal tail fiber subunit	#N/A	#N/A
S13_011	13282	14190	+	303	possible RNaseH ribonuclease	RNaseH_C; 5_3_exonuc_N	T4 RNase H, C terminal; 5'-3' exonuclease, N-terminal resolvase-like domain
S13_012	14192	14548	+	119	putative dsDNA binding protein	Phage_DsbA	Transcriptional regulator DsbA
S13_013	14487	14771	+	95	possible late promoter transcription accessory protein	Trans_coact	Phage late-transcription coactivator
S13_014	14716	15375	+	220	putative DNA helicase loader protein	T4_Gp59_N; T4_Gp59_C	T4 gene Gp59 loader of gp41 DNA helicase; T4 gene Gp59 loader of gp41 DNA helicase C-term
S13_015	15396	16283	+	296	putative single-stranded DNA binding protein	gp32	gp32 DNA binding protein like
S13_016	16331	16864	+	178	putative Frd dihydrofolate reductase	DHFR_1	Dihydrofolate reductase
S13_017	16848	17702	+	285	putative thymidylate synthase	Thymidylat_synt	Thymidylate synthase
S13_018	17710	19953	+	748	putative NrdA aerobic NDP reductase large subunit	Ribonuc_red_lgC; ATP-cone; Ribonuc_red_lgN	Ribonucleotide reductase, barrel domain; ATP cone domain; Ribonucleotide reductase, all-alpha domain
S13_019	19992	21143	+	384	putative NrdB aerobic NDP reductase small subunit	Ribonuc_red_sm	Ribonucleotide reductase, small chain
S13_020	21177	21473	+	99	hypothetical protein	DUF4326	Domain of unknown function (DUF4326)
S13_021	21554	21919	+	122	putative DenA endonuclease II	#N/A	#N/A
S13_022	21916	23040	+	375	putative RnlA RNA ligase 1 and tail fiber attachment catalyst	T4_Rnl1_C; RNA_lig_T4_1	T4 RNA ligase 1, C-terminal domain; RNA ligase
S13_023	23074	23577	+	168	hypothetical protein	#N/A	#N/A
S13_024	23579	23920	+	114	hypothetical protein	#N/A	#N/A
S13_025	23917	24993	+	359	hypothetical protein	#N/A	#N/A
S13_026	25003	25551	+	183	hypothetical protein	#N/A	#N/A
S13_027	25631	25858	+	76	hypothetical protein	#N/A	#N/A
S13_028	25914	26441	+	176	putative Alc host transcription inhibitor	ALC	Phage ALC protein
S13_029	26485	27021	+	179	hypothetical protein	#N/A	#N/A
S13_030	27018	27389	+	124	hypothetical protein	#N/A	#N/A
S13_031	27377	27667	+	97	hypothetical protein	#N/A	#N/A
S13_032	27667	28548	+	294	putative PseT polynucleotide 5'-kinase and 3'-phosphatase	AAA_33	AAA domain
S13_033	28548	28838	+	97	hypothetical protein	#N/A	#N/A
S13_034	28835	29161	+	109	hypothetical protein	#N/A	#N/A
S13_035	29158	29445	+	96	hypothetical protein	#N/A	#N/A
S13_036	29460	29972	+	171	putative Cd dCMP deaminase	dCMP_cyt_deam_1	Cytidine and deoxycytidylate deaminase zinc-binding region
S13_037	29979	30308	+	110	hypothetical protein	WYL_2	WYL_2, Sm-like SH3 beta-barrel fold
S13_038	30368	30688	+	107	putative head assembly cochaperone with GroEL	Cpn10	Chaperonin 10 Kd subunit
S13_039	30681	30962	+	94	possible lysis inhibition accessory protein	#N/A	#N/A
S13_040	31041	31463	+	141	hypothetical protein	#N/A	#N/A
S13_041	31510	31956	+	149	hypothetical protein	Phage_30_3	Bacteriophage protein GP30.3
S13_042	31987	32388	+	134	hypothetical protein	#N/A	#N/A
S13_043	32385	32693	+	103	hypothetical protein	#N/A	#N/A
S13_044	32683	33516	+	278	hypothetical protein	#N/A	#N/A
S13_045	33497	33742	+	82	hypothetical protein	#N/A	#N/A
S13_046	33739	35169	+	477	putative DNA ligase	DNA_ligase_A_M	ATP dependent DNA ligase domain
S13_047	35159	35485	+	109	hypothetical protein	#N/A	#N/A
S13_048	35523	37604	-	694	possible Alt RNA polymerase ADP-ribosylase	ADPrib_exo_Tox	ADP-ribosyltransferase exoenzyme
S13_049	37647	38552	+	302	possible ADP-ribosylation/Crystallin J1	ADP_ribosyl_GH; ADP_ribosyl_GH	ADP-ribosylglycohydrolase; ADP-ribosylglycohydrolase
S13_050	38506	39786	+	427	putative Dda DNA helicase	AAA_30; SH3_14	AAA domain; Dda helicase SH3 domain
S13_051	39920	40321	+	134	hypothetical protein	#N/A	#N/A
S13_052	40372	40611	+	80	hypothetical protein	#N/A	#N/A
S13_053	40653	40826	+	58	putative UvsY.-2 conserved hypothetical protein	DUF2685	Protein of unknown function (DUF2685)
S13_054	40977	41372	+	132	hypothetical protein	#N/A	#N/A
S13_055	41489	41899	+	137	putative UvsY recombination, repair and single-stranded DNA binding protein	UvsY	Recombination, repair and ssDNA binding protein UvsY
S13_056	41900	42634	+	245	hypothetical protein	#N/A	#N/A
S13_057	42709	43560	+	284	hypothetical protein	#N/A	#N/A
S13_058	43587	43817	-	77	hypothetical protein	UvsW-1	UvsW.1 domain
S13_059	43814	45316	-	501	putative UvsW RNA-DNA and DNA-DNA helicase/ATPase	UvsW_N; ResIII; Helicase_C	DNA helicase UvsW, N-terminal; Type III restriction enzyme, res subunit; Helicase conserved C-terminal domain
S13_060	45413	45889	+	159	hypothetical protein	#N/A	#N/A
S13_061	45898	46263	+	122	hypothetical protein	#N/A	#N/A
S13_062	46265	46801	+	179	hypothetical protein	#N/A	#N/A
S13_063	46798	47013	+	72	hypothetical protein	#N/A	#N/A
S13_064	47076	48080	+	335	putative RnlB RNA ligase 2	RNA_ligase; T4_Rnl2_C	RNA ligase; T4 RNA ligase 2 C-terminal
S13_065	48080	48346	+	89	hypothetical protein	#N/A	#N/A
S13_066	48343	48597	+	85	hypothetical protein	#N/A	#N/A
S13_067	48666	49484	+	273	possible head outer capsid protein	#N/A	#N/A
S13_068	49524	50168	+	215	possible inhibitor of prohead protease gp21	#N/A	#N/A
S13_069	50267	50602	+	112	hypothetical protein	#N/A	#N/A
S13_070	50623	51168	+	182	hypothetical protein	#N/A	#N/A
S13_071	51152	51634	+	161	possible ribonuclease H	RNase_H	RNase H
S13_072	51631	51864	+	78	hypothetical protein	#N/A	#N/A
S13_073	51830	52351	+	174	hypothetical protein	HAD_SAK_2	HAD domain in Swiss Army Knife RNA repair proteins
S13_074	52348	52719	+	124	hypothetical protein	#N/A	#N/A
S13_075	52716	53258	+	181	hypothetical protein	PTH2	Peptidyl-tRNA hydrolase PTH2
S13_076	53403	53984	-	194	hypothetical protein	#N/A	#N/A
S13_077	54066	55184	+	373	hypothetical protein	#N/A	#N/A
S13_078	55226	55705	+	160	hypothetical protein	#N/A	#N/A
S13_079	55695	56972	-	426	putative gp24 precursor of head vertex subunit	Gp23	Major capsid protein Gp23
S13_080	57165	58712	-	516	putative gp23 precursor of major head subunit	Gp23	Major capsid protein Gp23
S13_081	58770	59633	-	288	putative gp22 prohead core scaffold protein	#N/A	#N/A
S13_082	59668	60297	-	210	putative gp21 prohead core scaffold protein and protease	Peptidase_S77	Prohead core protein serine protease
S13_083	60311	60694	-	128	putative gp68 prohead core protein	#N/A	#N/A
S13_084	60687	60863	-	59	hypothetical protein	#N/A	#N/A
S13_085	60863	62407	-	515	putative gp20 head portal vertex protein	Portal_Gp20	Bacteriophage T4-like portal protein (Gp20)
S13_086	62490	62978	-	163	putative gp19 tail tube protein	Phage_T4_gp19	T4-like virus tail tube protein gp19
S13_087	63016	65025	-	670	putative gp18 tail sheath protein	Gp18_dom_I; Phage_sheath_1; Phage_sheath_1C; Gp18_domIII_N	Tail sheath protein Gp18-like domain I; Phage tail sheath protein subtilisin-like domain; Phage tail sheath C-terminal domain; Tail sheath protein Gp18 domain III N-terminal region
S13_088	65052	66908	-	619	putative gp17 terminase DNA packaging enzyme large subunit	Terminase_6N; Terminase_6C	Terminase large subunit, T4likevirus-type, N-terminal; Terminase RNaseH-like domain
S13_089	66911	67408	-	166	putative gp16 terminase DNA packaging enzyme small subunit	DNA_Packaging	Terminase DNA packaging enzyme
S13_090	67389	68234	-	282	putative gp15 tail sheath stabilizer and completion protein	T4-gp15_tss	T4-like virus Myoviridae tail sheath stabiliser
S13_091	68414	69208	-	265	putative gp14 neck protein	T4_neck-protein	Virus neck protein
S13_092	69210	70148	-	313	putative gp13 neck protein	#N/A	#N/A
S13_093	70176	71387	-	404	putative tail fiber repeat family protein	PTR; PTR; PTR	Phage tail repeat like; Phage tail repeat like; Phage tail repeat like
S13_094	71389	72936	-	516	hypothetical protein	#N/A	#N/A
S13_095	72943	75984	-	1014	possible Wac fibritin neck whiskers	#N/A	#N/A
S13_096	76049	77359	-	437	possible gp12 short tail fibers	#N/A	#N/A
S13_097	77359	77997	-	213	possible gp11 baseplate wedge subunit and tail pin	GP11	GP11 baseplate wedge protein
S13_098	77997	79796	-	600	putative gp10 baseplate wedge subunit and tail pin	Gp10_C; T4_gp9_10; Gp10_D3	Baseplate structural protein Gp10, C-terminal domain; Bacteriophage T4 gp9/10-like protein; Baseplate wedge protein gp10 domain 3
S13_099	79796	80566	-	257	putative gp9 baseplate wedge tail fiber connector	T4_gp9_10	Bacteriophage T4 gp9/10-like protein
S13_100	80674	81660	-	329	putative gp8 baseplate wedge component	Phage-Gp8	Bacteriophage T4, Gp8
S13_101	81657	84737	-	1027	putative gp7 baseplate wedge initiator	Gp7_5th; Gp7_helical; Gp7_6th	Baseplate wedge protein gp7, domain V; Baseplate wedge protein gp7, helical domain; Baseplate wedge protein gp7, domain VI
S13_102	84734	86674	-	647	putative gp6 baseplate wedge subunit	Gp6-like_1st; Gp6_C-III; Gp6_C-I; gp6_C-domII	Baseplate wedge protein gp6-like, helical domain; Baseplate structural protein gp6, C-terminal domain III; Baseplate structural protein gp6, C-terminal domain I; Baseplate structural protein gp6, C-terminal domain II
S13_103	86661	87086	-	142	putative gp25 baseplate wedge subunit	GPW_gp25	Baseplate wedge protein gp25
S13_104	87167	87418	+	84	hypothetical protein	#N/A	#N/A
S13_105	87415	87738	+	108	hypothetical protein	#N/A	#N/A
S13_106	87872	88102	+	77	hypothetical protein	#N/A	#N/A
S13_107	88095	88571	+	159	hypothetical protein	#N/A	#N/A
S13_108	88568	88753	+	62	hypothetical protein	#N/A	#N/A
S13_109	88780	88950	+	57	hypothetical protein	#N/A	#N/A
S13_110	88907	89119	+	71	hypothetical protein	#N/A	#N/A
S13_111	89116	89334	+	73	hypothetical protein	#N/A	#N/A
S13_112	89331	89618	+	96	hypothetical protein	#N/A	#N/A
S13_113	89754	89978	+	75	hypothetical protein	#N/A	#N/A
S13_114	89971	90153	+	61	hypothetical protein	#N/A	#N/A
S13_115	90150	90395	+	82	hypothetical protein	#N/A	#N/A
S13_116	90386	90730	+	115	hypothetical protein	#N/A	#N/A
S13_117	90732	90905	+	58	hypothetical protein	#N/A	#N/A
S13_118	90961	91137	+	59	hypothetical protein	#N/A	#N/A
S13_119	91121	91450	+	110	hypothetical protein	#N/A	#N/A
S13_120	91425	91658	+	78	hypothetical protein	#N/A	#N/A
S13_121	91651	91920	+	90	hypothetical protein	#N/A	#N/A
S13_122	91931	92110	+	60	hypothetical protein	#N/A	#N/A
S13_123	92339	92701	+	121	hypothetical protein	Phage_30_8	Phage GP30.8 protein
S13_124	92735	93136	+	134	hypothetical protein	#N/A	#N/A
S13_125	93206	93580	+	125	hypothetical protein	Phage_T4_Gp30_7	Phage Gp30.7 protein
S13_126	93552	93821	+	90	hypothetical protein	#N/A	#N/A
S13_127	93818	94039	+	74	hypothetical protein	#N/A	#N/A
S13_128	94036	94266	+	77	hypothetical protein	#N/A	#N/A
S13_129	94268	94513	+	82	hypothetical protein	#N/A	#N/A
S13_130	94506	95159	+	218	hypothetical protein	#N/A	#N/A
S13_131	95143	95835	+	231	hypothetical protein	#N/A	#N/A
S13_132	95835	96023	+	63	putative FmdB family regulatory protein	#N/A	#N/A
S13_133	96312	96611	+	100	hypothetical protein	#N/A	#N/A
S13_134	96608	96862	+	85	hypothetical protein	#N/A	#N/A
S13_135	96890	98416	+	509	SGNH hydrolase domain-containing protein	Lipase_GDSL_2	GDSL-like Lipase/Acylhydrolase family
S13_136	98528	98695	+	56	hypothetical protein	#N/A	#N/A
S13_137	98689	98958	+	90	hypothetical protein	#N/A	#N/A
S13_138	98955	99179	+	75	hypothetical protein	#N/A	#N/A
S13_139	99169	99402	+	78	hypothetical protein	#N/A	#N/A
S13_140	99399	99614	+	72	hypothetical protein	#N/A	#N/A
S13_141	99607	99831	+	75	hypothetical protein	#N/A	#N/A
S13_142	99824	100099	+	92	hypothetical protein	#N/A	#N/A
S13_143	100107	100475	+	123	hypothetical protein	#N/A	#N/A
S13_144	100472	100684	+	71	hypothetical protein	#N/A	#N/A
S13_145	100756	101082	+	109	hypothetical protein	#N/A	#N/A
S13_146	101089	101397	+	103	hypothetical protein	#N/A	#N/A
S13_147	101465	101728	+	88	hypothetical protein	#N/A	#N/A
S13_148	101805	102020	+	72	hypothetical protein	#N/A	#N/A
S13_149	101977	102165	+	63	hypothetical protein	#N/A	#N/A
S13_150	102175	102444	+	90	hypothetical protein	#N/A	#N/A
S13_151	102419	102625	-	69	hypothetical protein	#N/A	#N/A
S13_152	102587	102829	+	81	hypothetical protein	#N/A	#N/A
S13_153	102826	103170	+	115	hypothetical protein	#N/A	#N/A
S13_154	103170	103574	+	135	hypothetical protein	#N/A	#N/A
S13_155	103571	103864	+	98	hypothetical protein	#N/A	#N/A
S13_156	103871	105925	-	685	hypothetical protein	#N/A	#N/A
S13_157	105925	107718	-	598	putative gp5 baseplate hub subunit and tail lysozyme	Gp5_OB; Phage_lysozyme; Gp5_C	Gp5 N-terminal OB domain; Phage lysozyme; Gp5 C-terminal repeat (3 copies)
S13_158	107723	108880	-	386	hypothetical protein	#N/A	#N/A
S13_159	108931	109485	-	185	putative gp53 baseplate wedge subunit	Phage_gp53	Base plate wedge protein 53
S13_160	109482	110513	-	344	putative gp48 baseplate tail tube cap	T4_tail_cap; T4_tail_cap	Tail-tube assembly protein; Tail-tube assembly protein
S13_161	110567	111031	+	155	putative gp4 head completion protein	Tn7_TnsA-like_N	TnsA-like endonuclease N terminal
S13_162	111031	112026	+	332	putative gp2 DNA end protector protein	#N/A	#N/A
S13_163	112026	112997	+	324	putative gp54 baseplate tail tube initiator	#N/A	#N/A
S13_164	113096	113842	+	249	putative gp26 baseplate hub subunit	T4_baseplate	T4 bacteriophage base plate protein
S13_165	114006	115838	+	611	hypothetical protein	#N/A	#N/A
S13_166	115835	116419	+	195	putative gp3 tail completion and sheath stabilizer	#N/A	#N/A
S13_167	116469	117143	+	225	putative gp1 dNMP kinase	DNMK	Deoxynucleotide monophosphate kinase
S13_168	117116	117343	+	76	hypothetical protein	#N/A	#N/A
S13_169	117344	117826	+	161	hypothetical protein	#N/A	#N/A
S13_170	117883	118146	+	88	C4-type zinc finger domain-containing protein	zf-dskA_traR	Prokaryotic dksA/traR C4-type zinc finger
S13_171	118322	118735	+	138	hypothetical protein	#N/A	#N/A
S13_172	118816	118971	+	52	hypothetical protein	#N/A	#N/A
S13_173	119020	119532	+	171	hypothetical protein	#N/A	#N/A
S13_174	119532	119798	+	89	hypothetical protein	#N/A	#N/A
S13_175	119795	120295	+	167	hypothetical protein	#N/A	#N/A
S13_176	120855	121100	+	82	hypothetical protein	#N/A	#N/A
S13_177	121420	121650	+	77	hypothetical protein	#N/A	#N/A
S13_178	121640	121702	+	21	hypothetical protein	#N/A	#N/A
S13_179	121810	122016	+	69	hypothetical protein	#N/A	#N/A
S13_180	122196	122450	+	85	hypothetical protein	#N/A	#N/A
S13_181	123052	123231	-	60	hypothetical protein	#N/A	#N/A
S13_182	123432	123818	+	129	hypothetical protein	#N/A	#N/A
S13_183	123815	124162	+	116	hypothetical protein	#N/A	#N/A
S13_184	124162	124683	+	174	hypothetical protein	#N/A	#N/A
S13_185	124676	125050	+	125	hypothetical protein	#N/A	#N/A
S13_186	125093	125296	+	68	hypothetical protein	#N/A	#N/A
S13_187	125297	125668	+	124	putative autonomous glycyl radical cofactor GrcA	Gly_radical	Glycine radical
S13_188	125668	125856	+	63	hypothetical protein	#N/A	#N/A
S13_189	125856	126326	+	157	hypothetical protein	#N/A	#N/A
S13_190	126366	126860	+	165	putative lysozyme	Phage_lysozyme	Phage lysozyme
S13_191	127959	128165	+	69	hypothetical protein	#N/A	#N/A
S13_192	128137	128346	+	70	hypothetical protein	#N/A	#N/A
S13_193	128405	129274	+	290	hypothetical protein	#N/A	#N/A
S13_194	129435	130187	+	251	hypothetical protein	#N/A	#N/A
S13_195	130195	130743	+	183	hypothetical protein	#N/A	#N/A
S13_196	130808	132211	+	468	hypothetical protein	DUF2828	Domain of unknown function (DUF2828)
S13_197	132305	132577	+	91	hypothetical protein	#N/A	#N/A
S13_198	133615	133788	+	58	hypothetical protein	#N/A	#N/A
S13_199	133785	134084	+	100	hypothetical protein	LysM	LysM domain
S13_200	134081	134458	+	126	hypothetical protein	#N/A	#N/A
S13_201	134455	135009	+	185	putative serine/threonine phosphatase	Metallophos	Calcineurin-like phosphoesterase
S13_202	135127	135516	+	130	hypothetical protein	DUF5856	Family of unknown function (DUF5856)
S13_203	135576	135920	+	115	hypothetical protein	#N/A	#N/A
S13_204	135963	136544	+	194	putative thymidine kinase	TK	Thymidine kinase
S13_205	136555	137031	+	159	hypothetical protein	RNaseH_like	Ribonuclease H-like
S13_206	137087	138127	+	347	putative tRNA nucleotidyltransferase	PolyA_pol	Poly A polymerase head domain
S13_207	138292	139347	+	352	putative bifunctional nicotinamide mononucleotide adenylyltransferase/ADP-ribose pyrophosphatase	NUDIX; CTP_transf_like	NUDIX domain; Cytidylyltransferase-like
S13_208	139405	139803	+	133	hypothetical protein	#N/A	#N/A
S13_209	139805	140359	+	185	hypothetical protein	#N/A	#N/A
S13_210	140413	141189	+	259	putative Dam DNA adenine methyltransferase	MethyltransfD12	D12 class N6 adenine-specific DNA methyltransferase
S13_211	141246	141578	+	111	hypothetical protein	#N/A	#N/A
S13_212	141575	141778	+	68	hypothetical protein	#N/A	#N/A
S13_213	141748	142029	+	94	hypothetical protein	#N/A	#N/A
S13_214	142020	142379	+	120	hypothetical protein	#N/A	#N/A
S13_215	142363	143352	+	330	hypothetical protein	RlaP	RNA repair pathway DNA polymerase beta family
S13_216	143409	143696	+	96	hypothetical protein	#N/A	#N/A
S13_217	143693	143959	+	89	hypothetical protein	#N/A	#N/A
S13_218	144108	144794	+	229	hypothetical protein	#N/A	#N/A
S13_219	144815	146248	+	478	putative nicotinate phosphoribosyltransferase	NAPRTase; NAMPT_N	Nicotinate phosphoribosyltransferase (NAPRTase) family; Nicotinamide phosphoribosyltransferase, N-terminal domain
S13_220	146344	146829	+	162	hypothetical protein	#N/A	#N/A
S13_221	146918	147295	+	126	hypothetical protein	#N/A	#N/A
S13_222	147288	147593	+	102	hypothetical protein	#N/A	#N/A
S13_223	147590	148003	+	138	hypothetical protein	#N/A	#N/A
S13_224	148022	148522	+	167	hypothetical protein	#N/A	#N/A
S13_225	148509	148733	+	75	hypothetical protein	#N/A	#N/A
S13_226	148778	149116	+	113	hypothetical protein	#N/A	#N/A
S13_227	149127	149537	+	137	hypothetical protein	#N/A	#N/A
S13_228	149606	149950	+	115	hypothetical protein	#N/A	#N/A
S13_229	149960	150505	+	182	hypothetical protein	#N/A	#N/A
S13_230	150545	150763	+	73	hypothetical protein	Imm_superinfect	Superinfection immunity protein
S13_231	150842	151111	+	90	hypothetical protein	#N/A	#N/A
S13_232	151197	151904	+	236	hypothetical protein	SprT-like	SprT-like family
S13_233	151972	152451	+	160	putative gp49 recombinase endonuclease VII	Endonuc-dimeris; Endonuclease_7	T4 recombination endonuclease VII, dimerisation; Recombination endonuclease VII
S13_234	152414	152680	+	89	possible acyl carrier protein	#N/A	#N/A
S13_235	152668	154500	+	611	putative anaerobic ribonucleoside triphosphate reductase	NRDD	Anaerobic ribonucleoside-triphosphate reductase
S13_236	154504	154794	+	97	putative NrdC thioredoxin	#N/A	#N/A
S13_237	154794	155006	+	71	hypothetical protein	#N/A	#N/A
S13_238	155101	155406	+	102	hypothetical protein	#N/A	#N/A
S13_239	155360	156799	+	480	hypothetical protein	#N/A	#N/A
S13_240	156938	157465	+	176	putative gp55 RNA polymerase sigma factor	#N/A	#N/A
S13_241	157458	157670	+	71	hypothetical protein	#N/A	#N/A
S13_242	157670	158014	+	115	hypothetical protein	DUF2654	Protein of unknown function (DUF2654)
S13_243	158016	159047	+	344	putative gp47 recombination endonuclease subunit	Metallophos	Calcineurin-like phosphoesterase
S13_244	159047	160750	+	568	putative gp46 recombination endonuclease subunit	AAA_23	AAA domain
S13_245	160731	160913	+	61	hypothetical protein	Gp45_2	Phage gene product 45.2
S13_246	160922	161611	+	230	putative gp45 sliding clamp DNA polymerase accessory protein	gp45-slide_C	gp45 sliding clamp, C terminal
S13_247	161671	162639	+	323	putative gp44 clamp loader subunit	Gp44_lid; AAA; Gp44_C	Sliding-clamp-loader large subunit, AAA+ ATPase lid domain; ATPase family associated with various cellular activities (AAA); Sliding-clamp-loader large subunit, C-terminal domain
S13_248	162636	163229	+	198	putative gp62 clamp loader subunit	Phage_clamp_A	Bacteriophage clamp loader A subunit
S13_249	163233	163598	+	122	putative RegA early gene translational repressor	Translat_reg	Bacteriophage translational regulator
S13_250	163655	166312	+	886	putative gp43 DNA polymerase	DNA_pol_B_exo1; DNA_pol_B; DNA_pol_B	DNA polymerase family B, exonuclease domain; DNA polymerase family B; DNA polymerase family B
S13_251	166372	167442	+	357	putative UvsX RecA-like recombination protein	T4_UVSX_C; RecA	Bacteriophage T4, Recombination and repair protein, C-terminal domain; recA bacterial DNA recombination protein
S13_252	167439	167732	+	98	hypothetical protein	Phage_head_chap	Head assembly gene product
S13_253	167732	169159	+	476	putative gp41 DNA primase-helicase subunit	DnaB_C	DnaB-like helicase C terminal domain
S13_254	169194	169757	+	188	hypothetical protein	#N/A	#N/A
S13_255	169790	170896	+	369	putative gp61 DNA primase subunit	#N/A	#N/A
S13_256	170808	171269	+	154	putative deoxyuridine 5'-triphosphate nucleotidohydrolase	dUTPase	dUTPase
S13_257	171269	171946	+	226	putative DexA exonuclease A	#N/A	#N/A
S13_258	172175	172360	+	62	hypothetical protein	#N/A	#N/A
S13_259	172360	172710	+	117	hypothetical protein	#N/A	#N/A
S13_260	172710	173201	+	164	hypothetical protein	#N/A	#N/A
S13_261	173198	173368	+	57	hypothetical protein	#N/A	#N/A
S13_262	173388	175262	+	625	putative DNA topoisomerase subunit	#N/A	#N/A
S13_263	175324	175554	+	77	hypothetical protein	#N/A	#N/A
S13_264	175535	177682	+	716	possible rIIA protector from prophage-induced early lysis	#N/A	#N/A
S13_265	177742	178770	+	343	possible rIIB protector from prophage-induced early lysis	#N/A	#N/A
S13_266	178880	179095	+	72	hypothetical protein	#N/A	#N/A
S13_267	179149	179721	+	191	possible DenB DNA endonuclease IV	#N/A	#N/A
S13_268	179718	180137	+	140	hypothetical protein	#N/A	#N/A
S13_269	180147	180815	+	223	hypothetical protein	#N/A	#N/A
S13_270	180816	182144	+	443	putative gp52 topoisomerase II medium subunit	#N/A	#N/A
